# Supplementary material for: How Crucial is the Functional Pit Organ for the Varroa Mite?
Source: Insects. 2020 Jun 26;11(6):395. doi: 10.3390/insects11060395 (PMC7349574; doi:10.3390/insects11060395)
Supplement: Supplementary file 1 [file insects-11-00395-s001.zip]

Archive with 1 entries (1 files):
- insects-839702-supplementary.mp4
